# Supplementary material for: Immunosuppressive Compounds Affect the Fungal Growth and Viability of Defined Aspergillus Species
Source: Pathogens. 2019 Nov 29;8(4):273. doi: 10.3390/pathogens8040273 (PMC6963520; doi:10.3390/pathogens8040273)
Supplement: Supplementary file 1 [file pathogens-08-00273-s001.zip]

Archive with 1 entries (1 files):
- pathogens-623284-S1.tif
